# Supplementary material for: A deletion in the intergenic region upstream of Ednrb causes head spot in the rat strain KFRS4/Kyo
Source: BMC Genet. 2017 Mar 29;18:29. doi: 10.1186/s12863-017-0497-3 (PMC5372274; doi:10.1186/s12863-017-0497-3)
Supplement: Supplementary file 1 — A list of KFRS4/Kyo-specific mutations found within the genomic interval identified by a linkage analysis (chr15:89.0–94.8 Mb in the rn5 assembly). (XLS 36 kb) [file 12863_2017_497_MOESM1_ESM.xls]

## Sheet: Table_S1.txt
Table S1. A list of KFRS4/Kyo-specific SNV and INDEL found within the genomic interval identified by a linkage analysis (chr15:89.0-94.8 Mb in the rn5 assembly) [1].
Chromosome	Position	SNV or INDEL	Reference	Alternative	Region	Conservation (phastCons score)
chr15	93740390	SNV	A	G	intergenic	0.000
chr15	89106598	INDEL	T	TTACAGACTACGAGGGAAATTATGTGTTTATAATACTCCTGATGAAAGAACATGGG	intergenic	0.984 (INDEL in mouse)
chr15	89761383	INDEL	TAG	T	intergenic	0.000
chr15	89761387	INDEL	T	TC	intergenic	0.000
chr15	89761388	INDEL	G	GT	intergenic	0.031
chr15	90227799	INDEL	A	ATCGTGT	intergenic	0.748 (INDEL in human)
chr15	90227802	INDEL	A	AAACAGTGAGAAGGTAGTACTCTCTCTCCCTTCTAATTG	intergenic	0.575 (INDEL in human)
chr15	90390481	INDEL	A	ATGTG	intergenic	0.992 (INDEL in human)
chr15	90491464	INDEL	C	CGTGTGTGTCTGTGTGT	intergenic	0.250
chr15	93740388	INDEL	A	AC	intergenic	0.000
chr15	93740394	INDEL	GA	G	intergenic	0.000
